# Supplementary material for: Brain Region-Specific Differences in Amyloid-β Plaque Composition in 5XFAD Mice
Source: Life (Basel). 2023 Apr 20;13(4):1053. doi: 10.3390/life13041053 (PMC10145597; doi:10.3390/life13041053)
Supplement: Supplementary file 1 [file life-13-01053-s001.zip]

Archive with 1 entries (1 files):
- life-2316959-supplementary.pdf
